# Supplementary material for: Effect of controlled release of HGF on extracellular vesicle secretion by urine-derived stem cells
Source: Front Bioeng Biotechnol. 2024 Aug 21;12:1436296. doi: 10.3389/fbioe.2024.1436296 (PMC11371732; doi:10.3389/fbioe.2024.1436296)
Supplement: Supplementary file 1 [file DataSheet1.zip]

Archive with 7 entries (7 files):
- Figure S1.JPEG
- Figure S2.JPEG
- Figure S3.JPEG
- Figure S4 A.JPEG
- Figure S4 B.JPEG
- Figure S5.jpg
- Figure S6.JPEG
